# Supplementary material for: Prediction of cognitive outcome and progression to dementia using ω6‐PUFA/ω3‐PUFA ratio
Source: Alzheimers Dement. 2026 Jun 10;22(6):e71590. doi: 10.1002/alz.71590 (PMC13253362; doi:10.1002/alz.71590)
Supplement: Supplementary file 2 — Supporting Information [file ALZ-22-e71590-s008.xlsx]

## Sheet: SupplTable2_AgeCoDe_ARAvsEPACOX
	Estimate	HR	SE	P-value
scale(Age)	0.41443	1.51351	0.07505	3.35e-08	***	Evaluation of ARA/EPA ratio tertiles on DAT conversion.
Sex_m	-0.18738	0.82913	0.18118	0.30103		Cox Regression
ARA/EPA_Medium	0.69062	1.99496	0.21309	0.00119	**	HR: Hazard ratio
ARA/EPA_High	0.60697	1.83486	0.21124	0.00406	**	SE: Standard error
BMI	-0.03261	0.96792	0.02089	0.11857
CASMIN_2	-0.15878	0.85318	0.18231	0.38377
CASMIN_3	-0.15995	0.85218	0.25144	0.52469
	Estimate	HR	SE	P-value
scale(Age)	0.43829	1.55006	0.0831	1.33e-07	***	Evaluation of ARA/EPA ratio tertiles on DAT conversion excluding first FU DAT converters.
Sex_m	-0.27074	0.76281	0.20736	0.19166
ARA/EPA_Medium	0.67728	1.96851	0.2329	0.00364	**
ARA/EPA_High	0.52798	1.6955	0.23429	0.02423	*
BMI	-0.02095	0.97927	0.02257	0.3533
CASMIN_2	-0.09751	0.90709	0.20385	0.6324
CASMIN_3	0.0157	1.01583	0.26995	0.95361
