# Supplementary material for: Prediction of cognitive outcome and progression to dementia using ω6‐PUFA/ω3‐PUFA ratio
Source: Alzheimers Dement. 2026 Jun 10;22(6):e71590. doi: 10.1002/alz.71590 (PMC13253362; doi:10.1002/alz.71590)
Supplement: Supplementary file 3 — Supporting Information [file ALZ-22-e71590-s006.xlsx]

## Sheet: SupplTable3_AgeCoDe_AddedValueR
Supplementary Table S3-A
	Estimate	HR	SE	P-value
scale(Age)	0.410398	1.50742	0.074539	3.67e-08	***	Evaluation of ARA/EPA ratio tertiles + EPA tertiles on DAT conversion.
Sex_m	-0.189766	0.827152	0.181019	0.29449		Cox Regression
EPA_Medium	-0.431885	0.649284	0.216013	0.04557	*	HR: Hazard ratio
EPA_High	0.006162	1.00618	0.329665	0.98509		SE: Standard error
ARA/EPA_Medium	0.884837	2.42259	0.297949	0.00298	**	Model: RatioAddedValue_withEPA.
ARA/EPA_High	0.624361	1.86705	0.351755	0.0759	.
BMI	-0.033825	0.96674	0.020897	0.10552
CASMIN_2	-0.137339	0.871675	0.182161	0.45089
CASMIN_3	-0.17922	0.835922	0.251543	0.47617
	Estimate	HR	SE	P-value
scale(Age)	0.42049	1.52271	0.07421	1.46e-08	***	Evaluation of EPA tertiles on DAT conversion.
Sex_m	-0.19139	0.82581	0.18177	0.29237		Model: EPA_Independently.
EPA_Medium	-0.40582	0.66643	0.18398	0.0274	*
EPA_High	-0.52614	0.59088	0.19841	0.00801	**
BMI	-0.03038	0.97008	0.02047	0.13774
CASMIN_2	-0.11421	0.89207	0.1814	0.52895
CASMIN_3	-0.15874	0.85322	0.2514	0.52777
	loglik	Chisq	Df	P-value		Likelihood ratio test for models comparison RatioAddedValue_withEPA vs EPA_Independently.
EPA_Independently	-1037.8
RatioAddedValue_withEPA	-1033	9.6292	2	0.008111	**
Supplementary Table S3-B
	Estimate	HR	SE	P-value
scale(Age)	0.41827	1.51933	0.07536	2.86e-08	***	Evaluation of ARA/EPA ratio tertiles + EPA tertiles + ARA tertiles on DAT conversion.
Sex_m	-0.19702	0.82118	0.18143	0.2775		Model: RatioAddedValue_withEPAandARA.
ARA_Medium	-0.14796	0.86247	0.2036	0.4674
ARA_High	0.06842	1.07081	0.23917	0.7748
EPA_Medium	-0.45119	0.63687	0.2399	0.06	.
EPA_High	-0.06631	0.93584	0.37873	0.861
ARA/EPA_Medium	0.82786	2.28841	0.32188	0.0101	*
ARA/EPA_High	0.54433	1.72346	0.41995	0.1949
BMI	-0.03503	0.96558	0.0211	0.0969	.
CASMIN_2	-0.13453	0.87413	0.1821	0.46
CASMIN_3	-0.17656	0.83815	0.25254	0.4845
	Estimate	HR	SE	P-value
scale(Age)	0.42717	1.53291	0.07521	1.35e-08	***	Evaluation of EPA tertiles + ARA tertiles on DAT conversion.
Sex_m	-0.20432	0.8152	0.18226	0.26228		Model: EPAandARA_Independently.
ARA_Medium	-0.11164	0.89437	0.19153	0.55997
ARA_High	0.17101	1.18651	0.19403	0.37811
EPA_Medium	-0.42743	0.65218	0.1856	0.02128	*
EPA_High	-0.52561	0.5912	0.19846	0.00809	**
BMI	-0.03271	0.96782	0.02085	0.11659
CASMIN_2	-0.10966	0.89614	0.18152	0.54575
CASMIN_3	-0.1371	0.87188	0.25336	0.58842
	loglik	Chisq	Df	P-value		Likelihood ratio test for models comparison RatioAddedValue_withEPAandARA vs EPAandARA_Independently.
EPAandARA_Independently	-1036.8
RatioAddedValue_withEPAandARA	-1032.4	8.7801	2	0.0124	*
Supplementary Table S3-C
	Estimate	HR	SE	P-value
scale(Age)	0.44797	1.56513	0.083681	8.63e-08	***	Evaluation of ARA/EPA ratio tertiles + EPA tertiles + ARA tertiles on DAT conversion excluding first FU DAT converters.
Sex_m	-0.280737	0.755227	0.207885	0.1769		Model: RatioAddedValue_withEPAandARA_No1stFU-DAT.
ARA_Medium	-0.177155	0.83765	0.228689	0.4385
ARA_High	0.091761	1.0961	0.267585	0.7317
EPA_Medium	-0.436515	0.646285	0.267931	0.1033
EPA_High	-0.140185	0.869197	0.426151	0.7422
ARA/EPA_Medium	0.758486	2.13504	0.356895	0.0336	*
ARA/EPA_High	0.401677	1.49433	0.467224	0.3899
BMI	-0.023689	0.97659	0.022865	0.3002
CASMIN_2	-0.068587	0.933713	0.203714	0.7364
CASMIN_3	0.006697	1.00672	0.271593	0.9803
	Estimate	HR	SE	P-value
scale(Age)	0.45286	1.57281	0.08346	5.77e-08	***	Evaluation of EPA tertiles + ARA tertiles on DAT conversion excluding first FU DAT converters.
Sex_m	-0.29396	0.7453	0.20881	0.1592		Model: EPAandARA_Independently_No1stFU-DAT.
ARA_Medium	-0.15522	0.85622	0.21535	0.471
ARA_High	0.15291	1.16522	0.21708	0.4812
EPA_Medium	-0.36718	0.69268	0.20787	0.0773	.
EPA_High	-0.50091	0.60598	0.22298	0.0247	*
BMI	-0.02149	0.97874	0.02247	0.339
CASMIN_2	-0.04134	0.9595	0.203	0.8386
CASMIN_3	0.04701	1.04813	0.2726	0.8631
	loglik	Chisq	Df	P-value		Likelihood ratio test for models comparison RatioAddedValue_withEPAandARA_No1stFU-DAT vs EPAandARA_Independently_No1stFU-DAT.
EPAandARA_Independently_No1stFU-DAT	-808.42
RatioAddedValue_withEPAandARA_No1stFU-DAT	-804.71	7.4339	2	0.02431	*
