# Supplementary material for: Prediction of cognitive outcome and progression to dementia using ω6‐PUFA/ω3‐PUFA ratio
Source: Alzheimers Dement. 2026 Jun 10;22(6):e71590. doi: 10.1002/alz.71590 (PMC13253362; doi:10.1002/alz.71590)
Supplement: Supplementary file 4 — Supporting Information [file ALZ-22-e71590-s012.xlsx]

## Sheet: SupplTable4_AgeCoDe_SNPs_OnPUFA
Supplementary Table S4-A
Method	SNPs (N)	Estimate	SE	P-value
MR Egger	144	6.12792e-06	0.00100165	0.995127		Two-sample MR approaches using SNPs with a suggetive genome-wide significant level.										0.00249	**
Weighted median	144	6.44908e-05	0.000778485	0.933978
Inverse variance weighted	144	-8.51419e-06	0.000546084	0.98756														0.009609		-1.603		0.10934
Supplementary Table S4-B
Method	SNPs (N)	Estimate	SE	P-value
Inverse variance weighted	2	-0.00333674	0.00299665	0.265498		Two-sample MR using SNPs with a genome-wide significant level.
Supplementary Table S4-C
Method	SNPs (N)	Estimate	SE	P-value
MR Egger	5	0.0228895	0.102262	0.837265		Two-sample MR approaches using FADS1/2 SNPs known to modulate PUFA levels.
Weighted median	5	0.0615817	0.138643	0.656916
Inverse variance weighted	5	0.0639609	0.043412	0.140658
Supplementary Table S4-D
Method	SNPs (N)	Estimate	SE	P-value
Inverse variance weighted	2	0.0662879	0.0660917	0.315876		Two-sample MR using our two main SNPs on FADS1/2 region known to modulate PUFA levels.
