# Supplementary material for: Prediction of cognitive outcome and progression to dementia using ω6‐PUFA/ω3‐PUFA ratio
Source: Alzheimers Dement. 2026 Jun 10;22(6):e71590. doi: 10.1002/alz.71590 (PMC13253362; doi:10.1002/alz.71590)
Supplement: Supplementary file 6 — Supporting Information [file ALZ-22-e71590-s003.xlsx]

## Sheet: SupplTable6_FC_EPAlevelsOverO6
Cohort	PUFA-ω6 specie	PUFA-ω6 Mean By EPA Tertiles			PUFA-ω6 Median By EPA Tertiles			FC by mean		Change as %
		Low	Medium	High	Low	Medium	High	High/Low	Medium/Low	High/Low	Medium/Low		Modulation of EPA levels in blood on PUFA-ω6 species levels
AgeCoDe	ARA	8.47	9.146	8.76	8.562	9	8.656	1.03424	1.07981	3.42385	7.98111		FC: Fold change
	DGLA	2.846	2.817	2.609	2.799	2.7815	2.559	0.916725	0.98981	-8.32748	-1.01897
MAPT (at BL)	ARA	13.69	13.76	13.52	13.84	13.78	13.64	0.987582	1.00511	-1.24178	0.511322
	DGLA	1.444	1.433	1.361	1.4	1.42	1.32	0.942521	0.992382	-5.74792	-0.761773
MAPT (at FU)	ARA	13.55	12.84	12.43	13.59	13.05	12.44	0.917343	0.947601	-8.26568	-5.23985
	DGLA	1.474	1.33	1.274	1.44	1.305	1.25	0.864315	0.902307	-13.5685	-9.76934
