# Supplementary material for: Prediction of cognitive outcome and progression to dementia using ω6‐PUFA/ω3‐PUFA ratio
Source: Alzheimers Dement. 2026 Jun 10;22(6):e71590. doi: 10.1002/alz.71590 (PMC13253362; doi:10.1002/alz.71590)
Supplement: Supplementary file 7 — Supporting Information [file ALZ-22-e71590-s015.xlsx]

## Sheet: SupplTable7_MAPT_ARAvsEPA_BL
	Estimate	SE	P-value
(Intercept)	0.17784	0.04844	0.000264	***	Evaluation of ARA/EPA effect at BL on cognitive decline.
time	-0.09719	0.04777	0.042584	*	LMM: Linear Mixed Model
InterventionGroup3:IM	0.03985	0.06129	0.515787		ARA/EPA_M0: ARA/EPA ratio at BL
Sex	-0.20186	0.06498	0.001987	**	SE: Standard error
scale(Age)	-0.1777	0.0298	4.35e-09	***
scale(ARA/EPA_M0)	-0.05144	0.03051	0.092323	.
time × InterventionGroup3:IM	-0.03653	0.0611	0.550252
time × Sex	-0.10755	0.06524	0.100018
time × scale(Age)	-0.08399	0.03152	0.008005	**
time × scale(ARA/EPA_M0)	-0.09448	0.03113	0.002558	**
