# Supplementary material for: Prediction of cognitive outcome and progression to dementia using ω6‐PUFA/ω3‐PUFA ratio
Source: Alzheimers Dement. 2026 Jun 10;22(6):e71590. doi: 10.1002/alz.71590 (PMC13253362; doi:10.1002/alz.71590)
Supplement: Supplementary file 8 — Supporting Information [file ALZ-22-e71590-s007.xlsx]

## Sheet: SupplTable8_MAPT_ARAvsEPA_BL-FU
	Estimate	SE	P-value
(Intercept)	0.2026	0.04609	1.21e-05	***	Evaluation of ARA/EPA change effect on cognitive decline.
time	0.08818	0.06688	0.187643		LMM: Linear Mixed Model
time^2	-0.3884	0.09046	1.98e-05	***	ARA/EPA_M0: ARA/EPA ratio at BL
InterventionGroup2 × omega3	-0.04924	0.06354	0.438567		ARA/EPA_difference: Difference of ARA/EPA ratio at BL – ARA/EPA ratio at FU (1 year of intervention)
InterventionGroup3 × IM	-0.09553	0.06363	0.133553		SE: Standard error
InterventionGroup4 × ctrl	0.03782	0.0595	0.525209
Sex	-0.1904	0.04395	1.6e-05	***
scale(Age)	-0.2207	0.02053	<2E-016	***
scale(ARA/EPA_difference))	0.1006	0.02917	0.000585	***
scale(ARA/EPA_M0)	-0.117	0.02751	2.29e-05	***
time × InterventionGroup2:omega3	-0.01048	0.09245	0.909767
time × InterventionGroup3:IM	-0.1158	0.09291	0.212806
time × InterventionGroup4:ctrl	0.08535	0.08649	0.323998
time^2 × InterventionGroup2:omega3	-0.007649	0.125	0.951206
time^2 × InterventionGroup3:IM	0.158	0.1259	0.209764
time^2 × InterventionGroup4:ctrl	-0.1842	0.1173	0.116808
time × Sex	-0.1286	0.06392	0.044599	*
time^2 × Sex	0.0619	0.08637	0.473799
time × scale(Age)	-0.1947	0.03051	2.73e-10	***
time^2 × scale(Age)	0.08339	0.04247	0.049926	*
time × scale(ARA/EPA_difference))	0.1254	0.04443	0.004857	**
time^2 × scale(ARA/EPA_difference))	-0.09853	0.06173	0.110814
time × scale(ARA/EPA_M0)	-0.1467	0.04113	0.000379	***
time^2 × scale(ARA/EPA_M0)	0.09818	0.05608	0.080375
