# Supplementary material for: Prediction of cognitive outcome and progression to dementia using ω6‐PUFA/ω3‐PUFA ratio
Source: Alzheimers Dement. 2026 Jun 10;22(6):e71590. doi: 10.1002/alz.71590 (PMC13253362; doi:10.1002/alz.71590)
Supplement: Supplementary file 9 — Supporting Information [file ALZ-22-e71590-s013.xlsx]

## Sheet: SupplTable9_MAPT_ARAvsEPA_BL-FU
	Estimate	SE	P-value
(Intercept)	0.23101	0.04793	1.64e-06	***	Evaluation of ARA/EPA change effect on cognitive decline, including cubic time terms polynomials interactions.
time	0.1607	0.07039	0.022647	*	LMM: Linear Mixed Model
time^2	-1.26719	0.29739	2.25e-05	***	ARA/EPA_M0: ARA/EPA ratio at BL
time^3	0.97441	0.31126	0.001815	**	ARA/EPA_difference: Difference of ARA/EPA ratio at BL – ARA/EPA ratio at FU (1 year of intervention)
InterventionGroup2 × omega3	-0.05461	0.06607	0.408624		SE: Standard error
InterventionGroup3 × IM	-0.1137	0.06618	0.086055
InterventionGroup4 × ctrl	0.0498	0.06187	0.421055
Sex	-0.20069	0.0457	1.23e-05	***
scale(Age)	-0.22783	0.02135	<2E-016	***
scale(ARA/EPA_difference))	0.10985	0.03033	0.000306	***
scale(ARA/EPA_M0)	-0.1241	0.02861	1.57e-05	***
time × InterventionGroup2:omega3	-0.02094	0.09725	0.829559
time × InterventionGroup3:IM	-0.15569	0.09758	0.110902
time × InterventionGroup4:ctrl	0.10961	0.09088	0.228049
time^2 × InterventionGroup2:omega3	0.16701	0.40898	0.68312
time^2 × InterventionGroup3:IM	0.73397	0.41258	0.075574
time^2 × InterventionGroup4:ctrl	-0.57157	0.38447	0.13746
time^3 × InterventionGroup2:omega3	-0.20892	0.42693	0.624769
time^3 × InterventionGroup3:IM	-0.65589	0.43274	0.130036
time^3 × InterventionGroup4:ctrl	0.44123	0.40285	0.273774
time × Sex	-0.15052	0.06724	0.0254	*
time^2 × Sex	0.3879	0.28315	0.17107
time^3 × Sex	-0.37683	0.29528	0.202383
time × scale(Age)	-0.21335	0.03177	3.05e-11	***
time^2 × scale(Age)	0.29801	0.13666	0.029428	*
time^3 × scale(Age)	-0.233	0.14547	0.109577
time × scale(ARA/EPA_difference))	0.14485	0.04603	0.001694	**
time^2 × scale(ARA/EPA_difference))	-0.3923	0.19466	0.044127	*
time^3 × scale(ARA/EPA_difference))	0.3346	0.20888	0.109522
time × scale(ARA/EPA_M0)	-0.16368	0.04291	0.000144	***
time^2 × scale(ARA/EPA_M0)	0.32252	0.18112	0.075274	.
time^3 × scale(ARA/EPA_M0)	-0.24788	0.19181	0.196607
