# Supplementary material for: Prediction of cognitive outcome and progression to dementia using ω6‐PUFA/ω3‐PUFA ratio
Source: Alzheimers Dement. 2026 Jun 10;22(6):e71590. doi: 10.1002/alz.71590 (PMC13253362; doi:10.1002/alz.71590)
Supplement: Supplementary file 10 — Supporting Information [file ALZ-22-e71590-s010.xlsx]

## Sheet: SupplTable10_MAPT_ARA_BL-FU
	Estimate	SE	P-value
(Intercept)	0.1774	0.04712	0.000184	***	Evaluation of ARA change effect on cognitive decline.
time	0.11106	0.06808	0.103541		LMM: Linear Mixed Model
time^2	-0.44758	0.09059	1.21e-06	***	ARA_M0: ARA at BL
InterventionGroup2 × omega3	-0.04711	0.05804	0.41733		ARA_difference: Difference of ARA at BL – ARA at FU (1 year of intervention)
Sex	-0.19132	0.05989	0.001481	**	SE: Standard error
scale(Age)	-0.26388	0.0282	<2E-016	***
scale(ARA_difference)	-0.01059	0.03901	0.786186
scale(ARA_M0)	-0.03047	0.03897	0.434537
time × InterventionGroup:omega3	-0.10372	0.08447	0.220121
time^2 × InterventionGroup:omega3	0.1561	0.11397	0.17161
time × Sex	-0.12884	0.08744	0.14133
time^2 × Sex	0.13796	0.11874	0.246016
time × scale(Age)	-0.24074	0.04213	1.94e-08	***
time^2 × scale(Age)	0.1408	0.05909	0.017601	*
time × scale(ARA_difference)	0.13972	0.05711	0.014796	*
time^2 × scale(ARA_difference)	-0.16314	0.07756	0.036035	*
time × scale(ARA_M0)	-0.16239	0.05745	0.004905	**
time^2 × scale(ARA_M0)	0.21139	0.07785	0.006899	**
